# Supplementary material for: Current Clinical Trials to Treat Anxiety Disorders in the Elderly: A Registry-Based Review
Source: Pharmaceuticals (Basel). 2026 Jun 4;19(6):891. doi: 10.3390/ph19060891 (PMC13305826; doi:10.3390/ph19060891)
Supplement: Supplementary file 1 [file pharmaceuticals-19-00891-s001.zip]

Archive with 4 entries (4 files):
- PRISMA_SupplementFigure Dietz.pdf
- Table S1 Analysed trials Primary Endpoint.pdf
- Table S2 Sec Endpoint Anxiety Analysed trials.pdf
- Table S3 Excluded trials.pdf
